# Supplementary material for: Bacterial Lysates Modulate Human Macrophage Responses by Inducing BPI Production and Autophagy
Source: Biomolecules. 2025 Oct 13;15(10):1446. doi: 10.3390/biom15101446 (PMC12562339; doi:10.3390/biom15101446)
Supplement: Supplementary file 1 [file biomolecules-15-01446-s001.zip]

Archive with 4 entries (3 files):
- __MACOSX/
- __MACOSX/._Supplementary Figures v3.pdf
- biomolecules-3864376-Original Western blot.pdf
- Supplementary Figures v3.pdf
